# Supplementary material for: Transcriptome Analysis Provides Insights into the Mechanisms Underlying Wheat Plant Resistance to Stripe Rust at the Adult Plant Stage
Source: PLoS One. 2016 Mar 18;11(3):e0150717. doi: 10.1371/journal.pone.0150717 (PMC4798760; doi:10.1371/journal.pone.0150717)
Supplement: S1 File — Fisher’s exact test with the Blast2GO software was used to explore the significantly enriched GO terms of the genes up-regulated during Puccinia striiformis f. sp. Tritici infection. The data included the ‘Biological process’, ‘Molecular function’ and ‘Cellular component’ categories. (XLSX) [file pone.0150717.s010.xlsx]

## Sheet: Biological process
		24H	48H	120H
Biological regulation
	GO:1900366	negative regulation of defense response to insect	negative regulation of defense response to insect
	GO:0031640	killing of cells of other organism	killing of cells of other organism	killing of cells of other organism
	GO:2000037	regulation of stomatal complex patterning
	GO:0010363	regulation of plant-type hypersensitive response
	GO:0009962	regulation of flavonoid biosynthetic process
	GO:0010359	regulation of anion channel activity
	GO:0043069	negative regulation of programmed cell death
	GO:1901997	negative regulation of indoleacetic acid biosynthetic process via tryptophan
	GO:0010366	negative regulation of ethylene biosynthetic process
	GO:0010951	negative regulation of endopeptidase activity
	GO:0051819	induction of tumor, nodule, or growth in other organism involved in symbiotic interaction
	GO:0000169	activation of MAPK activity involved in osmosensory signaling pathway
	GO:0035304			regulation of protein dephosphorylation
	GO:0045454			cell redox homeostasis
	GO:0045893			positive regulation of transcription, DNA-templated
	GO:1901671			positive regulation of superoxide dismutase activity
Developmental process
	GO:0010483		pollen tube reception
	GO:0010197	polar nucleus fusion	polar nucleus fusion
	GO:0034440		lipid oxidation
	GO:0010442		guard cell morphogenesis
	GO:0009555	pollen development
	GO:0010311	lateral root formation
	GO:0009793			embryo development ending in seed dormancy
	GO:0009902			chloroplast relocation
	GO:0009965			leaf morphogenesis
	GO:0010027			thylakoid membrane organization
	GO:0010103			stomatal complex morphogenesis
	GO:0010275			NAD(P)H dehydrogenase complex assembly
	GO:0048481			ovule development
	GO:0048564			photosystem I assembly
Metabolic process
	GO:0000737		DNA catabolic process, endonucleolytic
	GO:0006212	uracil catabolic process	uracil catabolic process
	GO:0046244	salicylic acid catabolic process	salicylic acid catabolic process
	GO:0009862	systemic acquired resistance, salicylic acid mediated signaling pathway
	GO:0043335	protein unfolding	protein unfolding
	GO:0051289	protein homotetramerization	protein homotetramerization
	GO:0031408	oxylipin biosynthetic process	oxylipin biosynthetic process
	GO:0006559	L-phenylalanine catabolic process	L-phenylalanine catabolic process
	GO:0019458	methionine catabolic process via 2-oxobutanoate	L-lysine catabolic process
	GO:0046274	lignin catabolic process	lignin catabolic process
	GO:0045487		gibberellin catabolic process
	GO:0009800	cinnamic acid biosynthetic process	cinnamic acid biosynthetic process
	GO:0006032	chitin catabolic process	chitin catabolic process
	GO:0016998	cell wall macromolecule catabolic process	cell wall macromolecule catabolic process
	GO:0006218	uridine catabolic process
	GO:0006571	tyrosine biosynthetic process
	GO:0009407	toxin catabolic process
	GO:0033587	shikimate biosynthetic process
	GO:0006556	S-adenosylmethionine biosynthetic process
	GO:0006457	protein folding
	GO:0006562	proline catabolic process
	GO:0052315	phytoalexin biosynthetic process
	GO:0006730	one-carbon metabolic process
	GO:0010324	membrane invagination
	GO:0009094	L-phenylalanine biosynthetic process
	GO:0034440	lipid oxidation
	GO:0009809	lignin biosynthetic process
	GO:0019853	L-ascorbic acid biosynthetic process
	GO:0015969	guanosine tetraphosphate metabolic process
	GO:0006097	glyoxylate cycle
	GO:0006537	glutamate biosynthetic process
	GO:0009685	gibberellin metabolic process
	GO:0019521	D-gluconate metabolic process
	GO:0019499	cyanide metabolic process
	GO:0009423	chorismate biosynthetic process
	GO:0006525	arginine metabolic process
	GO:0006636			unsaturated fatty acid biosynthetic process
	GO:0006399			tRNA metabolic process
	GO:0042793			transcription from plastid promoter
	GO:0019252			starch biosynthetic process
	GO:0006364			rRNA processing
	GO:0006782			protoporphyrinogen IX biosynthetic process
	GO:0018298			protein-chromophore linkage
	GO:0042026			protein refolding
	GO:0000413			protein peptidyl-prolyl isomerization
	GO:0032544			plastid translation
	GO:0010207			photosystem II assembly
	GO:0009773			photosynthetic electron transport in photosystem I
	GO:0009765			photosynthesis, light harvesting
	GO:0006655			phosphatidylglycerol biosynthetic process
	GO:0018023			peptidyl-lysine trimethylation
	GO:0006098			pentose-phosphate shunt
	GO:0009854			oxidative photosynthetic carbon pathway
	GO:0016556			mRNA modification
	GO:0000023			maltose metabolic process
	GO:0009106			lipoate metabolic process
	GO:0019288			isopentenyl diphosphate biosynthetic process, methylerythritol 4-phosphate pathway
	GO:0016226			iron-sulfur cluster assembly
	GO:0042744			hydrogen peroxide catabolic process
	GO:0019761			glucosinolate biosynthetic process
	GO:0001561			fatty acid alpha-oxidation
	GO:0019344			cysteine biosynthetic process
	GO:0015995			chlorophyll biosynthetic process
	GO:0051085			chaperone mediated protein folding requiring cofactor
	GO:0016117			carotenoid biosynthetic process
	GO:0009073			aromatic amino acid family biosynthetic process
Response to stimulus
	GO:0009611	response to wounding	response to wounding
	GO:0010224	response to UV-B	response to UV-B
	GO:0043201		response to leucine
	GO:0080167	response to karrikin	response to karrikin
	GO:0009753	response to jasmonic acid	response to jasmonic acid
	GO:0042542	response to hydrogen peroxide	response to hydrogen peroxide
	GO:0034976		response to endoplasmic reticulum stress
	GO:0009617	response to bacterium	response to bacterium
	GO:0009737	response to abscisic acid	response to abscisic acid
	GO:0009626		plant-type hypersensitive response
	GO:0009819	drought recovery	drought recovery
	GO:0009814		defense response, incompatible interaction
	GO:0016036	cellular response to phosphate starvation	cellular response to phosphate starvation
	GO:0043562		cellular response to nitrogen levels
	GO:0034605		cellular response to heat
	GO:0009615	response to virus
	GO:0009651	response to salt stress
	GO:0080053	response to phenylalanine
	GO:0010193	response to ozone
	GO:0010244	response to low fluence blue light stimulus by blue low-fluence system
	GO:0080052	response to histidine
	GO:0009644	response to high light intensity
	GO:0080027	response to herbivore
	GO:0009408	response to heat
	GO:0010200	response to chitin
	GO:0046686	response to cadmium ion
	GO:0080136	priming of cellular response to stress
	GO:0006983	ER overload response
	GO:0030968	endoplasmic reticulum unfolded protein response
	GO:0051410	detoxification of nitrogen compound
	GO:0009817	defense response to fungus, incompatible interaction
	GO:0050832	defense response to fungus
	GO:0009970	cellular response to sulfate starvation
	GO:0071366	cellular response to indolebutyric acid stimulus
	GO:0071456	cellular response to hypoxia
	GO:0080169	cellular response to boron-containing substance deprivation
	GO:0009409			response to cold
	GO:0009627			systemic acquired resistance
	GO:0009637			response to blue light
	GO:0009727			detection of ethylene stimulus
	GO:0009750			response to fructose
	GO:0010114			response to red light
	GO:0010204			defense response signaling pathway, resistance gene-independent
	GO:0010218			response to far red light
Transporter
	GO:0072334		UDP-galactose transmembrane transport
	GO:0042939		tripeptide transport
	GO:0015770		sucrose transport
	GO:0015795	sorbitol transport	sorbitol transport
	GO:0035435		phosphate ion transmembrane transport
	GO:0015798	myo-inositol transport	myo-inositol transport
	GO:0015797	mannitol transport	mannitol transport
	GO:0015692	lead ion transport	lead ion transport
	GO:0035428	hexose transmembrane transport	hexose transmembrane transport
	GO:0015793	glycerol transport	glycerol transport
	GO:0015758	glucose transport	glucose transport
	GO:0015757	galactose transport	galactose transport
	GO:0015753	D-xylose transport	D-xylose transport
	GO:0015752	D-ribose transport	D-ribose transport
	GO:0042938		dipeptide transport
	GO:1901684	arsenate ion transmembrane transport	arsenate ion transmembrane transport
	GO:0003333		amino acid transmembrane transport
	GO:0043090	amino acid import	amino acid import
	GO:0080168	abscisic acid transport	abscisic acid transport
	GO:0080160	selenate transport
	GO:0006863	purine nucleobase transport
	GO:0006612	protein targeting to membrane
	GO:0045332	phospholipid translocation
	GO:0006817	phosphate ion transport
	GO:0015716	organic phosphonate transport
	GO:0006862	nucleotide transport
	GO:0015680	intracellular copper ion transport
	GO:0006888	ER to Golgi vesicle-mediated transport
	GO:1901264	carbohydrate derivative transport
	GO:0015696	ammonium transport
	GO:0045036			protein targeting to chloroplast
	GO:0010155			regulation of proton transport

## Sheet: Molecular function
		24H	48H	120H
Transporter activity
	GO:1901683	arsenate ion transmembrane transporter activity	arsenate ion transmembrane transporter activity
	GO:0015591	D-ribose transmembrane transporter activity	D-ribose transmembrane transporter activity
	GO:0015148	D-xylose transmembrane transporter activity	D-xylose transmembrane transporter activity
	GO:0005354	galactose transmembrane transporter activity	galactose transmembrane transporter activity
	GO:0015168	glycerol transmembrane transporter activity	glycerol transmembrane transporter activity
	GO:0005315	inorganic phosphate transmembrane transporter activity	inorganic phosphate transmembrane transporter activity
	GO:0015575	mannitol transmembrane transporter activity	mannitol transmembrane transporter activity
	GO:0005365	myo-inositol transmembrane transporter activity	myo-inositol transmembrane transporter activity
	GO:0015114	phosphate ion transmembrane transporter activity	phosphate ion transmembrane transporter activity
	GO:0015576	sorbitol transmembrane transporter activity	sorbitol transmembrane transporter activity
	GO:0008506	sucrose:hydrogen symporter activity	sucrose:hydrogen symporter activity
	GO:0005355		glucose transmembrane transporter activity
	GO:0005358	high-affinity hydrogen:glucose symporter activity
	GO:0005459		UDP-galactose transmembrane transporter activity
	GO:0015139	alpha-ketoglutarate transmembrane transporter activity
	GO:0015171		amino acid transmembrane transporter activity
	GO:0015932	nucleobase-containing compound transmembrane transporter activity
	GO:0042936		dipeptide transporter activity
	GO:0042937		tripeptide transporter activity
	GO:1901505	carbohydrate derivative transporter activity
Catalytic activity
	GO:0047558	3-cyanoalanine hydratase activity
	GO:0004676	3-phosphoinositide-dependent protein kinase activity
	GO:0016207	4-coumarate-CoA ligase activity
	GO:0010327	acetyl CoA:(Z)-3-hexen-1-ol acetyltransferase activity
	GO:0047634	agmatine N4-coumaroyl transferase activity
	GO:0008792	arginine decarboxylase activity
	GO:0047769	arogenate dehydratase activity
	GO:0042409	caffeoyl-CoA O-methyltransferase activity
	GO:0004097	catechol oxidase activity
	GO:0004568	chitinase activity
	GO:0004107	chorismate synthase activity
	GO:0045551	cinnamyl-alcohol dehydrogenase activity
	GO:0004108	citrate (Si)-synthase activity
	GO:0003885	D-arabinono-1,4-lactone oxidase activity
	GO:0004158	dihydroorotate oxidase activity	dihydroorotate oxidase activity
	GO:0017113	dihydropyrimidine dehydrogenase (NADP+) activity	dihydropyrimidine dehydrogenase (NADP+) activity
	GO:0047918	GDP-mannose 3,5-epimerase activity
	GO:0042973	glucan endo-1,3-beta-D-glucosidase activity	glucan endo-1,3-beta-D-glucosidase activity
	GO:0004364	glutathione transferase activity
	GO:0003922	GMP synthase (glutamine-hydrolyzing) activity
	GO:0008728	GTP diphosphokinase activity
	GO:0080061	indole-3-acetonitrile nitrilase activity
	GO:0080109	indole-3-acetonitrile nitrile hydratase activity
	GO:0004451	isocitrate lyase activity	isocitrate lyase activity
	GO:0010285	L,L-diaminopimelate aminotransferase activity
	GO:0004069	L-aspartate:2-oxoglutarate aminotransferase activity
	GO:0050105	L-gulonolactone oxidase activity
	GO:0016165	linoleate 13S-lipoxygenase activity	linoleate 13S-lipoxygenase activity
	GO:1990136	linoleate 9S-lipoxygenase activity	linoleate 9S-lipoxygenase activity
	GO:0052656	L-isoleucine transaminase activity
	GO:0052654	L-leucine transaminase activity
	GO:0080130	L-phenylalanine:2-oxoglutarate aminotransferase activity
	GO:0052655	L-valine transaminase activity
	GO:0046029	mannitol dehydrogenase activity
	GO:0004478	methionine adenosyltransferase activity
	GO:0018826	methionine gamma-lyase activity
	GO:0010326	methionine-oxo-acid transaminase activity	methionine-oxo-acid transaminase activity
	GO:0080031	methyl salicylate esterase activity
	GO:0045486	naringenin 3-dioxygenase activity	naringenin 3-dioxygenase activity
	GO:0004517	nitric-oxide synthase activity
	GO:0018580	nitronate monooxygenase activity
	GO:0015416	organic phosphonate transmembrane-transporting ATPase activity
	GO:0004601	peroxidase activity
	GO:0045548	phenylalanine ammonia-lyase activity	phenylalanine ammonia-lyase activity
	GO:0004616	phosphogluconate dehydrogenase (decarboxylating) activity
	GO:0004620	phospholipase activity
	GO:0004012	phospholipid-translocating ATPase activity
	GO:0016166	phytoene dehydrogenase activity	phytoene dehydrogenase activity
	GO:0015417	polyamine-transporting ATPase activity
	GO:0004664	prephenate dehydratase activity
	GO:0004657	proline dehydrogenase activity
	GO:0050242	pyruvate, phosphate dikinase activity
	GO:0008127	quercetin 2,3-dioxygenase activity
	GO:0004867	serine-type endopeptidase inhibitor activity
	GO:0052747	sinapyl alcohol dehydrogenase activity
	GO:0016532	superoxide dismutase copper chaperone activity
	GO:0008762	UDP-N-acetylmuramate dehydrogenase activity	UDP-N-acetylmuramate dehydrogenase activity
	GO:0045437	uridine nucleosidase activity
	GO:0072585	xanthosine nucleotidase activity
	GO:0032440		2-alkenal reductase [NAD(P)] activity
	GO:0008843		endochitinase activity
	GO:0004497		monooxygenase activity
	GO:0047130		saccharopine dehydrogenase (NADP+, L-lysine-forming) activity
	GO:0000014		single-stranded DNA endodeoxyribonuclease activity
	GO:0004575		sucrose alpha-glucosidase activity
	GO:0043765		T/G mismatch-specific endonuclease activity
	GO:0003755			peptidyl-prolyl cis-trans isomerase activity
	GO:0018708			thiol S-methyltransferase activity
	GO:0016671			oxidoreductase activity, acting on a sulfur group of donors, disulfide as acceptor
	GO:0015035			protein disulfide oxidoreductase activity
	GO:0003735			structural constituent of ribosome
	GO:0042586			peptide deformylase activity
Binding
	GO:0005516	calmodulin binding
	GO:0008061	chitin binding	chitin binding
	GO:0020037	heme binding	heme binding
	GO:0005506	iron ion binding	iron ion binding
	GO:0070300	phosphatidic acid binding
	GO:0030170	pyridoxal phosphate binding
	GO:0043565	sequence-specific DNA binding
	GO:0051082	unfolded protein binding		unfolded protein binding
	GO:0005528			FK506 binding
	GO:0016168			chlorophyll binding
	GO:0019843			rRNA binding
	GO:0043424			protein histidine kinase binding
	GO:0050660		flavin adenine dinucleotide binding
	GO:0070402			NADPH binding

## Sheet: Cellular component 
		24H	48H	120H
Cell
	GO:0016023	cytoplasmic membrane-bounded vesicle	cytoplasmic membrane-bounded vesicle
	GO:0005788	endoplasmic reticulum lumen	endoplasmic reticulum lumen
	GO:0043680		filiform apparatus
	GO:0005886		plasma membrane
	GO:0090406		pollen tube
	GO:0005901	caveola
	GO:0005618	cell wall
	GO:0009840	chloroplastic endopeptidase Clp complex		chloroplastic endopeptidase Clp complex
	GO:0009514	glyoxysome
	GO:0000311			plastid large ribosomal subunit
	GO:0000312			plastid small ribosomal subunit
	GO:0005759			mitochondrial matrix
	GO:0009508			plastid chromosome
	GO:0009522			photosystem I
	GO:0009533			chloroplast stromal thylakoid
	GO:0009543			chloroplast thylakoid lumen
	GO:0009941			chloroplast envelope
	GO:0010287			plastoglobule
	GO:0010319			stromule
	GO:0010598			NAD(P)H dehydrogenase complex (plastoquinone)
	GO:0022625			cytosolic large ribosomal subunit
	GO:0022627			cytosolic small ribosomal subunit
	GO:0030095			chloroplast photosystem II
	GO:0030686			90S preribosome
Cell junction
	GO:0009506	plasmodesma
Extracellular region
	GO:0070062	extracellular vesicular exosome
	GO:0005576		extracellular region
	GO:0048046			apoplast
Membrane
	GO:0016021	integral component of membrane	integral component of membrane
