# Supplementary material for: Transcriptome Analysis Provides Insights into the Mechanisms Underlying Wheat Plant Resistance to Stripe Rust at the Adult Plant Stage
Source: PLoS One. 2016 Mar 18;11(3):e0150717. doi: 10.1371/journal.pone.0150717 (PMC4798760; doi:10.1371/journal.pone.0150717)
Supplement: S2 File — Comparisons were categorized according to Kyoto Encyclopedia of Genes and Genomes (KEGG) pathway analyses. (XLSX) [file pone.0150717.s011.xlsx]

## Sheet: 24 hpi
#KEGG pathway	All genes with pathway annotation (9215)	Pathway ID	p value
Thiamine metabolism	0.00434075	ko00730	3.59063e-18
Purine metabolism	0.00553445	ko00230	4.53906e-15
Drug metabolism - cytochrome P450	0.00141074	ko00982	1.74886e-06
Metabolism of xenobiotics by cytochrome P450	0.00141074	ko00980	1.74886e-06
Phenylpropanoid biosynthesis	0.0069452	ko00940	1.61239e-05
Pyruvate metabolism	0.000759631	ko00620	9.54261e-05
Tropane, piperidine and pyridine alkaloid biosynthesis	0.000542594	ko00960	0.000102015
Novobiocin biosynthesis	0.000542594	ko00401	0.000102015
Histidine metabolism	0.000542594	ko00340	0.000102015
Phenylalanine metabolism	0.00651112	ko00360	0.000154722
Linoleic acid metabolism	0.00086815	ko00591	0.000321099
Aminobenzoate degradation	0.00119371	ko00627	0.000425321
Isoquinoline alkaloid biosynthesis	0.000651112	ko00950	0.000514859
Glutathione metabolism	0.00227889	ko00480	0.000542289
alpha-Linolenic acid metabolism	0.000976668	ko00592	0.000810334
Pentose phosphate pathway	0.000976668	ko00030	0.000810334
Carbon fixation pathways in prokaryotes	0.00108519	ko00720	0.00170411
Tyrosine metabolism	0.00086815	ko00350	0.00339975
T cell receptor signaling pathway	0.000325556	ko04660	0.00403595
Styrene degradation	0.000325556	ko00643	0.00403595
Sphingolipid metabolism	0.000325556	ko00600	0.00403595
Fluorobenzoate degradation	0.000325556	ko00364	0.00403595
Oxidative phosphorylation	0.000325556	ko00190	0.00403595
Ether lipid metabolism	0.000434075	ko00565	0.0135764
Amino sugar and nucleotide sugar metabolism	0.00162778	ko00520	0.017101
Drug metabolism - other enzymes	0.00086815	ko00983	0.0224792
Ubiquinone and other terpenoid-quinone biosynthesis	0.00130222	ko00130	0.0240613
mTOR signaling pathway	0.000217037	ko04150	0.0253637
Glucosinolate biosynthesis	0.000217037	ko00966	0.0253637
Flavone and flavonol biosynthesis	0.000217037	ko00944	0.0253637
Pantothenate and CoA biosynthesis	0.000217037	ko00770	0.0253637
Glycosphingolipid biosynthesis - globo series	0.000217037	ko00603	0.0253637
Glycosphingolipid biosynthesis - lacto and neolacto series	0.000217037	ko00601	0.0253637
Valine, leucine and isoleucine biosynthesis	0.000217037	ko00290	0.0253637
Valine, leucine and isoleucine degradation	0.000217037	ko00280	0.0253637
Pyrimidine metabolism	0.000217037	ko00240	0.0253637
Steroid biosynthesis	0.000217037	ko00100	0.0253637
Glycerophospholipid metabolism	0.000542594	ko00564	0.0285428
Carbon fixation in photosynthetic organisms	0.00184482	ko00710	0.0299137
Arginine and proline metabolism	0.00141074	ko00330	0.0328839
Alanine, aspartate and glutamate metabolism	0.00141074	ko00250	0.0328839
Phenylalanine, tyrosine and tryptophan biosynthesis	0.00206186	ko00400	0.0463884
Stilbenoid, diarylheptanoid and gingerol biosynthesis	0.000651112	ko00945	0.0480051
Arachidonic acid metabolism	0.000651112	ko00590	0.0480051
Glycerolipid metabolism	0.000651112	ko00561	0.0480051

## Sheet: 48 hpi
#KEGG pathway	All genes with pathway annotation (9215)	Pathway ID	p value
Thiamine metabolism	0.000759631	ko00730	6.61709e-09
Novobiocin biosynthesis	0.000542594	ko00401	1.44831e-06
Histidine metabolism	0.000542594	ko00340	1.44831e-06
Pentose phosphate pathway	0.000976668	ko00030	6.67183e-06
Carbon fixation pathways in prokaryotes	0.00108519	ko00720	1.55526e-05
T cell receptor signaling pathway	0.000325556	ko04660	0.000315106
Styrene degradation	0.000325556	ko00643	0.000315106
Fluorobenzoate degradation	0.000325556	ko00364	0.000315106
Ubiquinone and other terpenoid-quinone biosynthesis	0.00130222	ko00130	0.000702404
Phenylalanine, tyrosine and tryptophan biosynthesis	0.00206186	ko00400	0.00107024
Purine metabolism	0.00086815	ko00230	0.00113031
Glycerophospholipid metabolism	0.000434075	ko00564	0.00117491
Cysteine and methionine metabolism	0.00162778	ko00270	0.00215814
Citrate cycle (TCA cycle)	0.00119371	ko00020	0.00431686
mTOR signaling pathway	0.000217037	ko04150	0.0046375
Glucosinolate biosynthesis	0.000217037	ko00966	0.0046375
Flavone and flavonol biosynthesis	0.000217037	ko00944	0.0046375
Retinol metabolism	0.000217037	ko00830	0.0046375
Pantothenate and CoA biosynthesis	0.000217037	ko00770	0.0046375
Glycosphingolipid biosynthesis - globo series	0.000217037	ko00603	0.0046375
Glycosphingolipid biosynthesis - lacto and neolacto series	0.000217037	ko00601	0.0046375
Lysine degradation	0.000217037	ko00310	0.0046375
Valine, leucine and isoleucine biosynthesis	0.000217037	ko00290	0.0046375
Valine, leucine and isoleucine degradation	0.000217037	ko00280	0.0046375
Pyrimidine metabolism	0.000217037	ko00240	0.0046375
Steroid hormone biosynthesis	0.000217037	ko00140	0.0046375
Steroid biosynthesis	0.000217037	ko00100	0.0046375
Galactose metabolism	0.000217037	ko00052	0.0046375
Pentose and glucuronate interconversions	0.000217037	ko00040	0.0046375
Stilbenoid, diarylheptanoid and gingerol biosynthesis	0.000651112	ko00945	0.00510434
Glycerolipid metabolism	0.000651112	ko00561	0.00510434
Drug metabolism - other enzymes	0.000325556	ko00983	0.0129672
Drug metabolism - cytochrome P450	0.000325556	ko00982	0.0129672
Metabolism of xenobiotics by cytochrome P450	0.000325556	ko00980	0.0129672
Porphyrin and chlorophyll metabolism	0.000325556	ko00860	0.0129672
Methane metabolism	0.000325556	ko00680	0.0129672
Phenylalanine metabolism	0.000325556	ko00360	0.0129672
Ascorbate and aldarate metabolism	0.000325556	ko00053	0.0129672
One carbon pool by folate	0.000434075	ko00670	0.024172
Flavonoid biosynthesis	0.00130222	ko00941	0.0368251
Starch and sucrose metabolism	0.000542594	ko00500	0.0375487
Glycolysis / Gluconeogenesis	0.000542594	ko00010	0.0375487

## Sheet: 120 hpi
#KEGG pathway	All genes with pathway annotation (9215)	Pathway ID	p value
Thiamine metabolism	0.00217037	ko00730	0
Purine metabolism	0.00282149	ko00230	4.04291e-14
Carbon fixation in photosynthetic organisms	0.0017363	ko00710	5.03663e-07
Glyoxylate and dicarboxylate metabolism	0.00238741	ko00630	2.14213e-05
T cell receptor signaling pathway	0.000325556	ko04660	0.00106518
Styrene degradation	0.000325556	ko00643	0.00106518
Fluorobenzoate degradation	0.000325556	ko00364	0.00106518
Drug metabolism - cytochrome P450	0.000434075	ko00982	0.00382642
Aminobenzoate degradation	0.000434075	ko00627	0.00382642
Cyanoamino acid metabolism	0.000434075	ko00460	0.00382642
Tryptophan metabolism	0.000434075	ko00380	0.00382642
Lysine degradation	0.000434075	ko00310	0.00382642
Fructose and mannose metabolism	0.000434075	ko00051	0.00382642
Metabolism of xenobiotics by cytochrome P450	0.000542594	ko00980	0.00859086
Sulfur metabolism	0.000542594	ko00920	0.00859086
mTOR signaling pathway	0.000217037	ko04150	0.0104399
Biosynthesis of terpenoids and steroids	0.000217037	ko01062	0.0104399
Glucosinolate biosynthesis	0.000217037	ko00966	0.0104399
Flavone and flavonol biosynthesis	0.000217037	ko00944	0.0104399
Retinol metabolism	0.000217037	ko00830	0.0104399
Glycosphingolipid biosynthesis - globo series	0.000217037	ko00603	0.0104399
Glycosphingolipid biosynthesis - lacto and neolacto series	0.000217037	ko00601	0.0104399
Steroid hormone biosynthesis	0.000217037	ko00140	0.0104399
Steroid biosynthesis	0.000217037	ko00100	0.0104399
Galactose metabolism	0.000217037	ko00052	0.0104399
Stilbenoid, diarylheptanoid and gingerol biosynthesis	0.000651112	ko00945	0.01543
Cysteine and methionine metabolism	0.000651112	ko00270	0.01543
Citrate cycle (TCA cycle)	0.00119371	ko00020	0.01689
Starch and sucrose metabolism	0.000759631	ko00500	0.0242491
Glycolysis / Gluconeogenesis	0.000759631	ko00010	0.0242491
Carotenoid biosynthesis	0.000325556	ko00906	0.0281242
Arachidonic acid metabolism	0.000325556	ko00590	0.0281242
Pentose phosphate pathway	0.00086815	ko00030	0.0348421
Methane metabolism	0.000976668	ko00680	0.0469329
